# Supplementary material for: New Vaccine Introductions in WHO African Region between 2000 and 2022
Source: Vaccines (Basel). 2023 Nov 16;11(11):1722. doi: 10.3390/vaccines11111722 (PMC10675678; doi:10.3390/vaccines11111722)
Supplement: Supplementary file 1 [file vaccines-11-01722-s001.zip]

Archive with 2 entries (2 files):
- vaccines-2651925-supplementary figures.pdf
- vaccines-2651925-supplementary table.pdf
